# Supplementary material for: Symphyseal fixation in open book injuries cannot fully compensate anterior SI joint injury—A biomechanical study in a two-leg alternating load model
Source: PLoS One. 2017 Nov 27;12(11):e0184000. doi: 10.1371/journal.pone.0184000 (PMC5703512; doi:10.1371/journal.pone.0184000)
Supplement: S1 Appendix — Rotational and translational movements are presented for all biomechanical tests with intact, injured, 1-rod fixation, 2-rod fixation and 4-rod fixation specimen's state under 170N and 340N load. (XLSX) [file pone.0184000.s001.xlsx]

## Sheet: FOR_PUB_APPENDIX
		INTACT												INJURED												1-ROD FIX												2-ROD FIX
SPECIMEN	BMD	Rotx_170N	Rotx_340N	Roty_170N	Roty_340N	Rotz_170N	Rotz_340N	Trx_170N	Trx_340N	Try_170N	Try_340N	Trz_170N	Trz_340N	Rotx_170N	Rotx_340N	Roty_170N	Roty_340N	Rotz_170N	Rotz_340N	Trx_170N	Trx_340N	Try_170N	Try_340N	Trz_170N	Trz_340N	Rotx_170N	Rotx_340N	Roty_170N	Roty_340N	Rotz_170N	Rotz_340N	Trx_170N	Trx_340N	Try_170N	Try_340N	Trz_170N	Trz_340N	Rotx_170N	Rotx_340N	Roty_170N	Roty_340N	Rotz_170N	Rotz_340N	Trx_170N	Trx_340N	Try_170N	Try_340N	Trz_170N	Trz_340N
1081	75.8471	0.746046	1.55385	0.273787	0.773506	0.50847	1.31968	0.457258	0.51686	0.382334	0.674223	0.54795	1.49167	2.14769	6.41219	1.8172	4.23419	1.26861	2.81312	1.61089	2.52043	0.3072	0.337163	1.04193	3.53301	1.15523	2.94478	0.873472	1.11054	1.28023	2.83306	0.457838	1.48163	0.848024	0.953575	0.970985	2.67995	0.638711	2.71601	0.498736	1.19413	1.00134	1.75736	0.452159	1.35769	0.65151	1.10636	0.851605	2.7327
1082	65.1924	0.750898	1.62892	0.499322	0.791058	0.502925	1.74481	0.16201	0.266285	0.383155	0.473907	0.633092	1.10511	0.997766	2.19823	1.02215	1.54271	1.10214	2.95455	0.282973	1.46161	0.321823	0.651803	0.892099	1.81939	0.713844	2.12539	0.676262	1.32309	0.300671	2.03968	0.261276	0.470215	0.313185	0.599352	0.83914	1.63665	0.48738	1.7696	0.697195	0.968184	1.08002	1.73172	0.260697	0.477935	0.426982	0.553864	0.669527	1.59848
1083	95.2661	0.716146	1.87683	0.279241	0.515158	0.697464	1.34777	0.377034	0.934686	0.340965	0.649898	0.676921	1.34608	2.03953	5.10917	0.638148	1.47444	1.3854	2.3675	1.4435	2.30259	0.389355	0.847409	2.53538	5.13529	1.24423	2.88043	0.485737	0.631678	0.811161	1.77354	0.442183	1.16207	0.561452	1.09016	1.65897	2.63996	1.05759	2.79224	0.543763	0.622541	1.09187	2.07314	0.24057	1.40331	0.654101	1.15594	1.38987	2.5483
1084	55.5689	0.326705	0.336995	0.23321	0.496724	0.263844	0.291183	0.149693	0.21293	0.434187	0.36202	0.198484	0.496046	0.475532	1.09251	0.332471	0.675808	1.249	2.293	0.10966	1.219	0.481624	0.682261	0.197836	0.564145	0.270895	1.02536	0.311404	0.45944	0.32024	1.24768	0.149732	0.229049	0.310549	0.67754	0.193247	0.500087	0.474545	0.985315	0.196828	0.434521	0.320084	2.26371	0.14734	0.244933	0.354954	0.628427	0.246111	0.385022
1085	42.3365	0.857944	2.22307	0.959967	0.826299	1.02782	1.52042	0.631042	1.00249	0.407818	0.995001	0.684741	1.27658	2.94329	7.1755	3.45395	7.78997	2.34483	6.91354	2.73177	3.64486	0.764844	2.14528	3.19622	6.09094	1.071	2.93715	0.432719	0.480913	1.31457	3.9389	1.36706	1.18646	0.727471	1.03469	2.17102	3.30924	1.32334	2.87189	0.307275	0.424297	1.05556	4.20186	1.24271	1.58835	0.843794	1.00112	2.26679	3.23079
1086	55.7408	1.15909	2.30258	0.841421	1.70646	1.05869	1.18578	0.404375	2.27854	0.428992	1.33693	0.919718	1.34317	3.63699	5.97455	3.29495	5.99898	2.33132	3.6747	1.59746	1.89505	0.627898	0.985076	2.50401	4.12634	2.83537	3.90159	1.18805	1.54158	1.41103	2.5749	0.428784	1.71681	0.750441	1.1377	2.44203	3.22626	3.02758	4.11934	1.52791	1.58393	0.789481	1.92918	0.541468	0.850549	0.979347	1.33049	2.50813	3.1792
[truncated: 12 more columns]
